# Supplementary material for: Isolation of Carboxylic Acids and NaOH from Kraft Black Liquor with a Membrane-Based Process Sequence
Source: Membranes (Basel). 2023 Jan 10;13(1):92. doi: 10.3390/membranes13010092 (PMC9863791; doi:10.3390/membranes13010092)
Supplement: Supplementary file 1 [file membranes-13-00092-s001.zip]

Archive with 1 entries (1 files):
- membranes-2124619-supplementary.pdf
